# Supplementary material for: Evaluation of In Vitro Production Capabilities of Indole Derivatives by Lactic Acid Bacteria
Source: Microorganisms. 2025 Jan 13;13(1):150. doi: 10.3390/microorganisms13010150 (PMC11767884; doi:10.3390/microorganisms13010150)
Supplement: Supplementary file 1 [file microorganisms-13-00150-s001.zip]

Archive with 2 entries (2 files):
- FS.pdf
- ST.xlsx
