# Supplementary material for: Evaluation of In Vitro Production Capabilities of Indole Derivatives by Lactic Acid Bacteria
Source: Microorganisms. 2025 Jan 13;13(1):150. doi: 10.3390/microorganisms13010150 (PMC11767884; doi:10.3390/microorganisms13010150)
Supplement: Supplementary file 1 [file microorganisms-13-00150-s001.zip › ST.xlsx]

## Sheet: Sheet1
ID	Genus	Source	Origin
10-1	Latilactobacillus	Anguillidae, fish	Lianyunguang, Jiangsu Province
10-4	Latilactobacillus	Anguillidae, fish	Lianyunguang, Jiangsu Province
11-3	Latilactobacillus	Pleuronectidae, fish	Lianyunguang, Jiangsu Province
1-14	Latilactobacillus	Platycephalus indicus (linnaeus), fish	Lianyunguang, Jiangsu Province
11-5	Latilactobacillus	Pleuronectidae, fish	Lianyunguang, Jiangsu Province
11-7	Latilactobacillus	Pleuronectidae, fish	Lianyunguang, Jiangsu Province
11-8	Latilactobacillus	Pleuronectidae, fish	Lianyunguang, Jiangsu Province
1-2	Latilactobacillus	Platycephalus indicus (linnaeus), fish	Lianyunguang, Jiangsu Province
12-3	Latilactobacillus	Pampus, fish	Lianyunguang, Jiangsu Province
14-1	Latilactobacillus	Stickleback, fish	Lianyunguang, Jiangsu Province
14-2	Latilactobacillus	Stickleback, fish	Lianyunguang, Jiangsu Province
15-1	Lactiplantibacillus	Dairy products	Lianyunguang, Jiangsu Province
1-6	Latilactobacillus	Platycephalus indicus (linnaeus), fish	Lianyunguang, Jiangsu Province
16-1	Lacticaseibacillus	Dairy products	Lianyunguang, Jiangsu Province
1-7	Lactiplantibacillus	Platycephalus indicus (linnaeus), fish	Lianyunguang, Jiangsu Province
1-9	Lactiplantibacillus	Platycephalus indicus (linnaeus), fish	Lianyunguang, Jiangsu Province
2-1	Latilactobacillus	Cray	Lianyunguang, Jiangsu Province
2-11	Weissella	Cray	Lianyunguang, Jiangsu Province
23-2	Lactiplantibacillus	Human	Lianyunguang, Jiangsu Province
24-1	Lactiplantibacillus	Human	Lianyunguang, Jiangsu Province
2-6	Latilactobacillus	Cray	Lianyunguang, Jiangsu Province
27-2	Ligilactobacillus	Human	Lianyunguang, Jiangsu Province
27-3	Limosilactobacillus	Human	Lianyunguang, Jiangsu Province
2-9	Latilactobacillus	Cray	Lianyunguang, Jiangsu Province
29-1	Lactiplantibacillus	Human	Lianyunguang, Jiangsu Province
30-3	Limosilactobacillus	Human	Lianyunguang, Jiangsu Province
3-12	Latilactobacillus	Shrimp	Lianyunguang, Jiangsu Province
3-2	Lactiplantibacillus	Shrimp	Lianyunguang, Jiangsu Province
32-3	Lactiplantibacillus	Human	Lianyunguang, Jiangsu Province
32-4	Pediococcus	Human	Lianyunguang, Jiangsu Province
33-2	Lactiplantibacillus	Human	Lianyunguang, Jiangsu Province
33-3	Weissella	Human	Lianyunguang, Jiangsu Province
3-4	Latilactobacillus	Shrimp	Lianyunguang, Jiangsu Province
34-2	Limosilactobacillus	Human	Lianyunguang, Jiangsu Province
34-3	Lactiplantibacillus	Human	Lianyunguang, Jiangsu Province
34-4	Limosilactobacillus	Human	Lianyunguang, Jiangsu Province
3-5	Latilactobacillus	Shrimp	Lianyunguang, Jiangsu Province
36-2	Lactiplantibacillus	Human	Lianyunguang, Jiangsu Province
36-4	Lactiplantibacillus	Human	Lianyunguang, Jiangsu Province
37-1	Lactiplantibacillus	Human	Lianyunguang, Jiangsu Province
37-3	Limosilactobacillus	Human	Lianyunguang, Jiangsu Province
37-5	Lactiplantibacillus	Human	Lianyunguang, Jiangsu Province
37-6	Lactiplantibacillus	Human	Lianyunguang, Jiangsu Province
38-2	Lactiplantibacillus	Human	Lianyunguang, Jiangsu Province
38-3	Lactiplantibacillus	Human	Lianyunguang, Jiangsu Province
38-4	Lactiplantibacillus	Human	Lianyunguang, Jiangsu Province
39-2	Lactiplantibacillus	Human	Lianyunguang, Jiangsu Province
40-2	Lacticaseibacillus	Human	Lianyunguang, Jiangsu Province
40-3	Lacticaseibacillus	Human	Lianyunguang, Jiangsu Province
40-4	Lacticaseibacillus	Human	Lianyunguang, Jiangsu Province
40-5	Lactiplantibacillus	Human	Lianyunguang, Jiangsu Province
40-8	Lactiplantibacillus	Human	Lianyunguang, Jiangsu Province
4-1	Latilactobacillus	Carassius auratus, fish	Lianyunguang, Jiangsu Province
41-3	Limosilactobacillus	Human	Lianyunguang, Jiangsu Province
4-2	Weissella	Carassius auratus, fish	Lianyunguang, Jiangsu Province
4-4	Weissella	Carassius auratus, fish	Lianyunguang, Jiangsu Province
4-7	Loigolactobacillus	Carassius auratus, fish	Lianyunguang, Jiangsu Province
4-8	Latilactobacillus	Carassius auratus, fish	Lianyunguang, Jiangsu Province
5-1	Lacticaseibacillus	Shrimp	Lianyunguang, Jiangsu Province
5-2	Lacticaseibacillus	Shrimp	Lianyunguang, Jiangsu Province
5-3	Lacticaseibacillus	Shrimp	Lianyunguang, Jiangsu Province
6-1	Latilactobacillus	Pelteobagrus fulvidraco, fish	Lianyunguang, Jiangsu Province
6-2	Latilactobacillus	Pelteobagrus fulvidraco, fish	Lianyunguang, Jiangsu Province
6-3	Latilactobacillus	Pelteobagrus fulvidraco, fish	Lianyunguang, Jiangsu Province
6-4	Latilactobacillus	Pelteobagrus fulvidraco, fish	Lianyunguang, Jiangsu Province
7-10	Levilactobacillus	Dairy fan	Lianyunguang, Jiangsu Province
8-3	Weissella	Pleuronectidae, fish	Lianyunguang, Jiangsu Province
9-4	Latilactobacillus	Larimichthys, fish	Lianyunguang, Jiangsu Province
9-5	Latilactobacillus	Larimichthys, fish	Lianyunguang, Jiangsu Province
F_SX1_2AY	Enterococcus	Human	Shanxi Province
F_SX1_3AY	Enterococcus	Human	Shanxi Province
F_SX1_5AY	Enterococcus	Human	Shanxi Province
F_SXSZ10_3VY	Weissella	Human	Shanxi Province
F_SXSZ10_4VY	Weissella	Human	Shanxi Province
F_SXSZ10_5VY	Weissella	Human	Shanxi Province
F_SXSZ11_1MY	Enterococcus	Human	Shanxi Province
F_SXSZ11_1VY	Weissella	Human	Shanxi Province
F_SXSZ11_4VY	Weissella	Human	Shanxi Province
F_SXSZ11_5VY	Enterococcus	Human	Shanxi Province
F_SXSZ12_1VY	Lacticaseibacillus	Human	Shanxi Province
F_SXSZ12_2MY	Lactiplantibacillus	Human	Shanxi Province
F_SXSZ12_2VY	Lacticaseibacillus	Human	Shanxi Province
F_SXSZ12_5V	Lactiplantibacillus	Human	Shanxi Province
F_SXSZ12_7VY	Lacticaseibacillus	Human	Shanxi Province
F_SXSZ13_1MY	Pediococcus	Human	Shanxi Province
F_SXSZ13_3MY	Enterococcus	Human	Shanxi Province
F_SXSZ13_3VY	Weissella	Human	Shanxi Province
F_SXSZ13_6VY	Lactiplantibacillus	Human	Shanxi Province
F_SXSZ15_1AY	Lactiplantibacillus	Human	Shanxi Province
F_SXSZ15_1VY	Lactiplantibacillus	Human	Shanxi Province
F_SXSZ15_5VY	Weissella	Human	Shanxi Province
F_SXSZ15_7VY	Weissella	Human	Shanxi Province
F_SXSZ16_1MY	Lactiplantibacillus	Human	Shanxi Province
F_SXSZ16_2VY	Lactiplantibacillus	Human	Shanxi Province
F_SXSZ17_4VY	Limosilactobacillus	Human	Shanxi Province
F_SXSZ17_5VY	Limosilactobacillus	Human	Shanxi Province
F_SXSZ17_6VY	Leuconostoc	Human	Shanxi Province
F_SXSZ17_8VY	Lacticaseibacillus	Human	Shanxi Province
F_SXSZ2_10VY	Weissella	Human	Shanxi Province
F_SXSZ2_12VY	Enterococcus	Human	Shanxi Province
F_SXSZ2_2AY	Weissella	Human	Shanxi Province
F_SXSZ2_3AY	Lactiplantibacillus	Human	Shanxi Province
F_SXSZ2_4AY	Enterococcus	Human	Shanxi Province
F_SXSZ2_5AY	Lactiplantibacillus	Human	Shanxi Province
F_SXSZ2_6AY	Enterococcus	Human	Shanxi Province
F_SXSZ2_6VY	Lactiplantibacillus	Human	Shanxi Province
F_SXSZ2_8VY	Lactiplantibacillus	Human	Shanxi Province
F_SXSZ3_2AY	Enterococcus	Human	Shanxi Province
F_SXSZ3_4VY	Enterococcus	Human	Shanxi Province
F_SXSZ3_6VY	Lactiplantibacillus	Human	Shanxi Province
F_SXSZ4_10VY	Weissella	Human	Shanxi Province
F_SXSZ4_11VY	Lacticaseibacillus	Human	Shanxi Province
F_SXSZ4_14VY	Lacticaseibacillus	Human	Shanxi Province
F_SXSZ4_3VY	Lacticaseibacillus	Human	Shanxi Province
F_SXSZ4_4AY	Streptococcus	Human	Shanxi Province
F_SXSZ4_6VY	Lactobacillus	Human	Shanxi Province
F_SXSZ5_1AY	Enterococcus	Human	Shanxi Province
F_SXSZ5_1VY	Limosilactobacillus	Human	Shanxi Province
F_SXSZ5_3AY	Enterococcus	Human	Shanxi Province
F_SXSZ5_5VY	Enterococcus	Human	Shanxi Province
F_SXSZ6_2MY	Pediococcus	Human	Shanxi Province
F_SXSZ6_4MY	Pediococcus	Human	Shanxi Province
F_SXSZ6_4VY	Weissella	Human	Shanxi Province
F_SXSZ7_1AY	Lactiplantibacillus	Human	Shanxi Province
F_SXSZ7_1VY	Lacticaseibacillus	Human	Shanxi Province
F_SXSZ7_2AY	Lactiplantibacillus	Human	Shanxi Province
F_SXSZ7_2VY	Lacticaseibacillus	Human	Shanxi Province
F_SXSZ7_3VY	Lacticaseibacillus	Human	Shanxi Province
F_SXSZ7_4AY	Streptococcus	Human	Shanxi Province
F_SXSZ9_2VY	Weissella	Human	Shanxi Province
F_SXSZYY2_2MY	Lactiplantibacillus	Human	Shanxi Province
F_SXTY18_2MY	Pediococcus	Human	Shanxi Province
F_SXTY21_5MY	Pediococcus	Human	Shanxi Province
F_SXTY22_2MY	Pediococcus	Human	Shanxi Province
F_SXTY22_4MY	Enterococcus	Human	Shanxi Province
F_SXTY23_4MY	Pediococcus	Human	Shanxi Province
F_SXTY25_3MY	Pediococcus	Human	Shanxi Province
F_SXTY29_2MY	Lactobacillus	Human	Shanxi Province
F_SXTY30_1MY	Weissella	Human	Shanxi Province
F_SXTY30_3MY	Lactococcus	Human	Shanxi Province
F_SXTY30_6MY	Pediococcus	Human	Shanxi Province
F_SXTY31_1MY	Enterococcus	Human	Shanxi Province
F_SXTY34_2MY	Enterococcus	Human	Shanxi Province
F_SXTY35_1MY	Lactobacillus	Human	Shanxi Province
F_SXTY35_3MY	Enterococcus	Human	Shanxi Province
F_SXTY35_5MY	Weissella	Human	Shanxi Province
F_SXTY36_1MY	Enterococcus	Human	Shanxi Province
F_SXTY36_3MY	Pediococcus	Human	Shanxi Province
F_SXTY37_3MY	Enterococcus	Human	Shanxi Province
F_SXTY38_1MY	Bifidobacterium	Human	Shanxi Province
F_SXTY38_4MY	Limosilactobacillus	Human	Shanxi Province
F_SXTY39_1MY	Bifidobacterium	Human	Shanxi Province
F_SXTY39_4MY	Bifidobacterium	Human	Shanxi Province
F_SXTY4_1VH	Lactiplantibacillus	Human	Shanxi Province
F_SXTY40_1MY	Lactobacillus	Human	Shanxi Province
F_SXTY40_3MY	Weissella	Human	Shanxi Province
F_SXTY41_2MY	Weissella	Human	Shanxi Province
F_SXTY43_2MY	Enterococcus	Human	Shanxi Province
F_SXTY44_3MY	Bifidobacterium	Human	Shanxi Province
F_SXTY44_4MY	Enterococcus	Human	Shanxi Province
F_SXTY44_5MY	Pediococcus	Human	Shanxi Province
F_SXTY45_2MY	Enterococcus	Human	Shanxi Province
F_SXTY45_3MY	Lactococcus	Human	Shanxi Province
F_SXTY49_4MY	Enterococcus	Human	Shanxi Province
F_SXTY49_6MY	Enterococcus	Human	Shanxi Province
F_SXTY49_7MY	Pediococcus	Human	Shanxi Province
F_SXTY50_3MY	Enterococcus	Human	Shanxi Province
F_SXTY51_2MY	Enterococcus	Human	Shanxi Province
F_SXTY54_1MY	Pediococcus	Human	Shanxi Province
F_SXTY57_4MY	Enterococcus	Human	Shanxi Province
F_SXTY58_3MY	Enterococcus	Human	Shanxi Province
F_SXTY62_1MY	Lactococcus	Human	Shanxi Province
F_SXWX6_7VY	Lactiplantibacillus	Human	Shanxi Province
P_SX4_1VH	Lactiplantibacillus	Fermented Foods	Shanxi Province
P_SXSF4_4VH	Lactiplantibacillus	Fermented Foods	Shanxi Province
P_SXSF4_4VY	Limosilactobacillus	Fermented Foods	Shanxi Province
P_SXSZYY1_3MH	Lactiplantibacillus	Fermented Foods	Shanxi Province
P_SXSZYY1_3VH	Lactiplantibacillus	Fermented Foods	Shanxi Province
P_SXSZYY2_11MY	Lactiplantibacillus	Fermented Foods	Shanxi Province
P_SXSZYY2_2VYH	Lactiplantibacillus	Fermented Foods	Shanxi Province
P_SXSZYY2_7VH	Lactiplantibacillus	Fermented Foods	Shanxi Province
P_SXSZYY3_1MY	Lactiplantibacillus	Fermented Foods	Shanxi Province
P_SXSZYY3_2MY	Lactiplantibacillus	Fermented Foods	Shanxi Province
P_SXSZYY3_8VH	Lactiplantibacillus	Fermented Foods	Shanxi Province
P_SXSZYY3_9VH	Lactiplantibacillus	Fermented Foods	Shanxi Province
P_SXWX7_1VH	Lactiplantibacillus	Fermented Foods	Shanxi Province
